# Supplementary material for: Genetic and Clinical Analyses of the KIZ-c.226C>T Variant Resulting in a Dual Mutational Mechanism
Source: Genes (Basel). 2024 Jun 18;15(6):804. doi: 10.3390/genes15060804 (PMC11202946; doi:10.3390/genes15060804)
Supplement: Supplementary file 1 [file genes-15-00804-s001.zip]

Archive with 1 entries (1 files):
- genes-3051641-supplementary.pdf
